# Supplementary material for: Indium Imidazo[4,5,-b]porphyrins as Photocatalysts for Oxidation of Sulfides
Source: Molecules. 2025 Feb 13;30(4):864. doi: 10.3390/molecules30040864 (PMC11857907; doi:10.3390/molecules30040864)
Supplement: Supplementary file 1 [file molecules-30-00864-s001.zip]

Archive with 1 entries (1 files):
- molecules-3464447-supplementary.pdf
